# Supplementary material for: Rates of morphological evolution in Captorhinidae: an adaptive radiation of Permian herbivores
Source: PeerJ. 2017 Apr 13;5:e3200. doi: 10.7717/peerj.3200 (PMC5392250; doi:10.7717/peerj.3200)
Supplement: Data S1 [file peerj-05-3200-s001.tre]

#NEXUS
[R-package APE, Wed Jan 04 14:35:09 2017]

BEGIN TAXA;
	DIMENSIONS NTAX = 20;
	TAXLABELS
		Thuringothyris
		Concordia
		Opisthodontosaurus
		Rhiodenticulatus
		Reiszorhinus
		Romeria_prima
		Romeria_texana
		Protocaptorhinus
		Saurorictus
		Captorhinus_laticeps
		Captorhinus_aguti
		Captorhinus_magnus
		Captorhinikos_chozensis
		Labidosaurus
		Captorhinikos_valensis
		Labidosaurikos
		Moradisaurus
		Gansurhinus
		Rothianiscus
		MBCN_15730
	;
END;
BEGIN TREES;
	TRANSLATE
		1	Thuringothyris,
		2	Concordia,
		3	Opisthodontosaurus,
		4	Rhiodenticulatus,
		5	Reiszorhinus,
		6	Romeria_prima,
		7	Romeria_texana,
		8	Protocaptorhinus,
		9	Saurorictus,
		10	Captorhinus_laticeps,
		11	Captorhinus_aguti,
		12	Captorhinus_magnus,
		13	Captorhinikos_chozensis,
		14	Labidosaurus,
		15	Captorhinikos_valensis,
		16	Labidosaurikos,
		17	Moradisaurus,
		18	Gansurhinus,
		19	Rothianiscus,
		20	MBCN_15730
	;
	TREE * UNTITLED = [&R] (1:23.49740972,(2:7.345983725,(3:17.21039181,(4:7.177583484,((5:17.90788873,(6:8.281650246,7:4.598421533):1.487782943):2.664632538,(8:16.09335979,(9:40.22570965,((10:12.22378051,(11:4.072277228,12:4.072277228):1.401654042):1.492531248,(13:17.78601803,(14:7.10866181,(15:10.30639527,(16:4.989125356,(17:25.68845159,(18:9.490869442,(19:4.38039836,20:18.40971349):1.278861068):2.517889717):0.7323184783):2.895954263):3.277296482):5.337871628):4.048763141):1.485784841):1.934983613):1.8417356):1.462890863):3.51853438):4.263491647):2.542842758);
	TREE * UNTITLED = [&R] (1:29.47663689,(2:10.58092534,(3:19.39263938,(4:7.267608536,((5:17.86397059,(6:6.141276873,7:6.543577851):2.675261387):3.764179998,(8:21.99113494,(9:40.99030655,((10:13.9013086,(11:3.393564356,12:3.393564356):1.834900537):2.414130036,(13:14.69698258,(14:5.824843483,(15:11.13749146,(16:4.552679606,(17:27.29339244,(18:10.86512731,(19:4.974563094,20:19.02170031):1.256846092):1.904654179):1.742895271):3.213875529):2.05321458):4.804531224):4.795874022):2.316799538):1.860441057):2.155956723):0.3587393341):5.058107803):4.006025667):5.26552556);
	TREE * UNTITLED = [&R] (1:27.97045873,(2:11.13348792,(3:18.96833596,(4:7.810855263,((5:16.19112303,(6:6.23335405,7:8.730858422):1.624428739):3.794249624,(8:17.71788308,(9:40.85503842,((10:15.21344809,(11:3.167326733,12:3.167326733):1.788487352):2.221498216,(13:15.39430404,(14:5.191545167,(15:12.36016379,(16:5.777118461,(17:28.43636653,(18:12.12627946,(19:5.009646133,20:18.70772068):2.342641826):2.85063017):0.4720863009):2.952464945):2.376252032):4.844484136):3.875889184):1.295163769):2.258421932):1.651937336):1.683200846):4.902299772):4.792143732):5.295654542);
	TREE * UNTITLED = [&R] (1:23.76047086,(2:8.12363457,(3:17.39869638,(4:5.879652025,((5:17.76450271,(6:6.242717808,7:8.103572584):2.263357878):2.542552172,(8:16.48362111,(9:39.90365016,((10:12.50751946,(11:2.941089109,12:2.941089109):1.999273556):2.422671222,(13:15.47827693,(14:5.818933477,(15:4.548356362,(16:2.922796838,(17:24.11255561,(18:9.593874499,(19:3.093346497,20:20.99346322):1.204617965):0.9615947604):1.108340726):3.243056574):5.265186992):5.161937524):4.110552085):1.917185013):0.8572054225):1.574453634):1.55520281):4.131615618):2.935669143):3.55491807);
	TREE * UNTITLED = [&R] (1:28.80467983,(2:10.02600388,(3:19.79859065,(4:7.130270144,((5:19.45717939,(6:6.053105172,7:7.015428933):3.025972086):3.682029269,(8:18.40653066,(9:41.20802496,((10:16.33438114,(11:3.61980198,12:3.61980198):2.141760121):2.760832243,(13:15.88882223,(14:6.410468675,(15:5.25225182,(16:2.973739364,(17:23.84936933,(18:9.857632121,(19:3.146523817,20:17.04428585):0.7924794784):1.326069943):1.198912078):3.406110524):6.145375929):6.205428946):4.161274736):2.072299929):2.201937803):1.995644278):0.1349788139):4.871335482):3.780543647):4.965072625);
	TREE * UNTITLED = [&R] (1:29.86666166,(2:10.82655579,(3:18.00509427,(4:7.855184881,((5:17.17458411,(6:5.115671614,7:7.248010646):2.757469202):2.7009396,(8:17.97388224,(9:41.12176204,((10:14.91902831,(11:3.61980198,12:3.61980198):2.83765346):1.443250125,(13:16.55105984,(14:8.245550659,(15:8.810087121,(16:3.432744972,(17:25.82346228,(18:9.891245225,(19:4.369138513,20:19.7814691):1.184191872):1.950145999):1.185155343):3.727077885):1.435742879):6.816124806):4.573555379):2.319056989):1.682153619):1.315261489):0.6693235703):4.118593035):5.880203774):6.114366224);
	TREE * UNTITLED = [&R] (1:30.45861121,(2:9.727026958,(3:18.86546546,(4:7.56260484,((5:17.77588277,(6:5.492561392,7:7.546248888):1.793519902):3.857391041,(8:22.27038816,(9:40.1393351,((10:16.96169025,(11:4.072277228,12:4.072277228):2.160800276):2.726278318,(13:19.8020689,(14:5.681379876,(15:10.45152882,(16:5.429037172,(17:27.65782065,(18:10.64715377,(19:4.95863543,20:23.93426548):1.328581955):2.463101105):1.562253683):2.820957462):2.985225501):5.490364903):4.253008089):1.870075365):1.905682913):1.435381264):0.900955032):3.794015063):5.373316332):5.714086214);
	TREE * UNTITLED = [&R] (1:33.25330245,(2:10.94949942,(3:19.61093975,(4:6.971170798,((5:22.03982717,(6:5.009136987,7:7.668536284):2.270577489):3.188692742,(8:20.51594078,(9:40.69924414,((10:15.93661927,(11:4.072277228,12:4.072277228):1.79868376):1.80661466,(13:15.15186216,(14:5.716139908,(15:8.944446707,(16:5.837550764,(17:26.95277051,(18:11.75705279,(19:5.039105511,20:18.83346893):1.598162004):2.572339723):1.287387893):2.832325916):3.520968603):4.673925598):4.072067481):2.553735443):2.052598175):1.724261646):0.6041755278):4.998593308):4.026636048):6.134950306);
	TREE * UNTITLED = [&R] (1:27.30937598,(2:11.35049677,(3:18.88001089,(4:7.678225323,((5:14.76495284,(6:4.619525596,7:8.715717826):1.338458606):3.366581133,(8:17.45628574,(9:40.03769441,((10:14.38926462,(11:4.072277228,12:4.072277228):1.082977342):1.398342879,(13:8.201298782,(14:3.410657315,(15:6.151540299,(16:2.349592446,(17:23.22363402,(18:8.322028724,(19:3.0962493,20:19.46537364):0.9681560473):0.9613396232):0.540874081):1.759867965):1.215674684):5.077084872):9.778586735):1.660710294):2.052135691):2.342477788):1.000034478):5.271055191):4.452833703):4.807282983);
	TREE * UNTITLED = [&R] (1:30.90365218,(2:10.08585383,(3:20.43816081,(4:9.356409134,((5:19.8792648,(6:4.669664013,7:5.050434079):3.044908361):2.693103733,(8:19.17158357,(9:39.78382658,((10:11.2328817,(11:3.61980198,12:3.61980198):2.029905015):3.196450604,(13:19.71313683,(14:17.36172399,(15:15.0540957,(16:7.946083176,(17:30.51862582,(18:13.74130016,(19:6.576589168,20:25.48617633):1.747998001):3.905769728):1.650936318):3.871235898):2.308147283):2.794904339):3.551101244):1.125301622):2.2629033):0.9973076518):0.7378988511):6.468591786):4.003962651):5.563093984);
	TREE * UNTITLED = [&R] (1:25.19469316,(2:8.95166507,(3:17.1359322,(4:7.811633241,((5:14.31996626,(6:4.613827571,7:7.535829573):2.266072874):3.25540924,(8:16.28526828,(9:37.81926095,((10:10.73270297,(11:2.714851485,12:2.714851485):2.344353039):1.888127716,(13:18.21985355,(14:5.197005105,(15:11.57049773,(16:4.824170943,(17:26.07153558,(18:12.63675899,(19:4.94926894,20:19.68965951):1.426941722):1.282563975):2.327414876):2.187538419):3.018045979):4.302628689):4.237450004):1.337898309):1.758648978):1.410803046):0.5319529107):5.149296715):3.398066):4.742115573);
	TREE * UNTITLED = [&R] (1:23.96395369,(2:7.623630075,(3:17.45544034,(4:6.817805341,((5:17.85935233,(6:6.259702122,7:5.087834119):3.178806032):3.039481881,(8:19.66317178,(9:40.07769453,((10:12.60698733,(11:3.846039604,12:3.846039604):2.307664474):2.132345576,(13:17.98295698,(14:13.79787522,(15:8.115272421,(16:4.898773204,(17:24.49366136,(18:8.380936733,(19:2.825973864,20:20.6116793):1.635807319):1.923117387):0.07080501181):6.468590518):4.661559262):3.261580959):4.224037434):2.113782304):1.932284698):1.851401542):0.07882384038):3.193098304):4.440163709):2.87961974);
	TREE * UNTITLED = [&R] (1:35.047104,(2:10.14994427,(3:18.46953259,(4:7.578576921,((5:20.06976449,(6:6.069061102,7:6.446499023):3.268357752):3.597347659,(8:19.84482167,(9:44.34971915,((10:11.82286843,(11:3.61980198,12:3.61980198):2.699311987):2.582896873,(13:15.99548098,(14:7.51548788,(15:3.388227703,(16:1.70559833,(17:24.08515657,(18:9.103836139,(19:4.413570693,20:17.76551321):0.3556002636):1.943100757):1.253036178):2.069273477):4.93544311):6.838295789):5.075210568):1.761391292):2.219261221):1.968162352):0.1559377665):3.462769113):5.837507953):6.016582897);
	TREE * UNTITLED = [&R] (1:25.84459471,(2:7.380650727,(3:16.08405188,(4:6.7213532,((5:17.82409788,(6:5.045522861,7:6.604467213):2.319668972):2.451554154,(8:16.71775261,(9:38.45682922,((10:14.18839381,(11:3.085714286,12:3.085714286):2.167768729):1.896149689,(13:15.49194329,(14:8.246340554,(15:7.633416519,(16:3.409756762,(17:24.12833037,(18:8.944771983,(19:3.095945692,20:16.81555755):0.9364213931):1.554472716):1.026695106):2.578310528):2.852332485):6.557990925):5.332828325):1.585169861):1.379197066):1.793064978):1.432674893):2.744312373):5.100219086):3.198653916);
	TREE * UNTITLED = [&R] (1:27.94185036,(2:8.211564667,(3:17.85228519,(4:6.990045258,((5:22.48392492,(6:5.131680403,7:6.57975504):2.463742109):2.50407383,(8:18.99829496,(9:43.12643466,((10:13.61861514,(11:3.61980198,12:3.61980198):2.694912259):1.464063129,(13:15.69521863,(14:5.812734907,(15:9.452486201,(16:5.168576564,(17:26.21442875,(18:10.77025916,(19:4.999567891,20:20.36165813):1.248531926):1.760400405):2.276706191):2.170244023):3.105354037):5.13718006):4.500337459):1.901475676):1.337151655):1.590448252):0.8602716927):4.384160548):3.535042952):4.136797291);
	TREE * UNTITLED = [&R] (1:30.36039938,(2:10.53691343,(3:19.72619977,(4:7.603906716,((5:18.05442006,(6:5.492309842,7:7.589900971):2.73751015):3.131634626,(8:20.12459914,(9:41.9505437,((10:15.29674353,(11:4.072277228,12:4.072277228):2.364413413):2.220645572,(13:15.99252256,(14:7.695100218,(15:3.630879007,(16:2.720576293,(17:23.48130154,(18:7.550156401,(19:2.849008164,20:17.04621907):1.123323251):1.070715427):0.5173008201):3.261673616):5.152076362):5.616659371):6.361315269):1.913272606):1.767977497):2.051845681):0.5137458016):4.822021975):4.261372546):5.237035722);
	TREE * UNTITLED = [&R] (1:29.72356962,(2:10.49082252,(3:18.99397547,(4:9.006655999,((5:16.19807494,(6:5.230085942,7:5.431952772):1.645533041):4.64295288,(8:20.49623928,(9:38.32983552,((10:10.61499028,(11:3.167326733,12:3.167326733):1.9413155):2.784384646,(13:19.33011597,(14:4.571074236,(15:12.33030474,(16:5.061434419,(17:26.62426992,(18:13.32763387,(19:6.320112746,20:20.54534426):2.018195406):1.504406249):2.251316933):2.24229556):2.770275205):4.535883849):4.383679663):1.136095182):2.087339088):2.082220702):0.159235243):5.636058378):4.594598593):4.073375427);
	TREE * UNTITLED = [&R] (1:25.85367479,(2:7.547655902,(3:17.07866227,(4:7.18520225,((5:18.14227757,(6:4.872860969,7:7.055248521):2.41355552):2.983078893,(8:17.79709845,(9:40.73003525,((10:15.78037796,(11:3.61980198,12:3.61980198):2.316035339):2.081333346,(13:8.586805802,(14:3.462900901,(15:5.222095145,(16:3.035768863,(17:21.80150487,(18:6.103359267,(19:2.843429651,20:14.7905491):0.6463787017):1.488779446):0.553848866):1.968188494):1.489309409):5.598244339):11.5481906):1.361155644):1.837702337):1.957035614):0.4848175988):3.420780412):4.405941709):3.827962007);
	TREE * UNTITLED = [&R] (1:29.36131245,(2:11.15516066,(3:18.11378721,(4:8.792478661,((5:16.63785846,(6:5.374500152,7:4.749064035):2.437974184):3.779458813,(8:18.72373248,(9:38.91574975,((10:15.31886167,(11:3.167326733,12:3.167326733):2.147223885):2.333587023,(13:14.47049137,(14:7.578907246,(15:6.836565329,(16:3.378943194,(17:26.95370053,(18:12.75223762,(19:5.028237545,20:19.41586303):1.885923983):1.286049207):1.781354359):2.956647876):1.420739074):5.652095173):5.418589429):1.36778779):2.414608807):1.630920295):0.1268220452):4.925510631):5.603984442):4.74340141);
	TREE * UNTITLED = [&R] (1:29.3875653,(2:7.232131638,(3:17.63153206,(4:6.328241644,((5:21.34812257,(6:6.458352953,7:6.240921159):2.368299366):3.721051643,(8:19.07850665,(9:39.75873409,((10:11.98487181,(11:2.942857143,12:2.942857143):2.101993693):1.866192765,(13:14.75769669,(14:4.543986319,(15:4.854267763,(16:2.38290891,(17:23.85745613,(18:10.28157674,(19:3.813774789,20:19.67934325):1.117961832):1.141434077):1.439564924):3.476808962):5.367198825):4.313962236):4.083387689):2.317446969):2.26864936):1.869358667):0.9048087627):3.360224705):4.130307152):3.090913335);
	TREE * UNTITLED = [&R] (1:30.26891448,(2:9.257075446,(3:18.64854434,(4:7.568125763,((5:18.63264158,(6:6.06856829,7:7.403585703):2.949400125):3.491724792,(8:18.18470364,(9:40.04671805,((10:15.06141413,(11:3.61980198,12:3.61980198):2.629887419):1.888654888,(13:7.925536278,(14:3.738547846,(15:1.740142293,(16:1.47124932,(17:22.6027554,(18:7.795780867,(19:2.488176024,20:16.45558477):1.100165985):0.4559054206):0.8149739847):1.122574958):2.491914168):5.101187197):11.68989116):2.284364591):1.946107531):2.060491275):0.6197829765):3.599453677):5.143043772):5.302827684);
	TREE * UNTITLED = [&R] (1:23.88599323,(2:7.905098495,(3:18.45760159,(4:7.389709698,((5:15.31057994,(6:7.405579165,7:4.72493446):2.2594475):3.289177872,(8:20.06349108,(9:39.00403071,((10:13.60079897,(11:3.167326733,12:3.167326733):2.291149151):2.397005092,(13:13.78457379,(14:7.618399833,(15:7.861560117,(16:3.187707347,(17:26.5553863,(18:11.47390974,(19:4.09427949,20:22.62879682):1.53915263):1.92046795):0.6392540984):2.917694132):1.971651742):6.156708657):5.590242929):1.316619681):1.548575775):1.869394267):0.1558184868):5.71171241):2.559131677):3.192022914);
	TREE * UNTITLED = [&R] (1:27.84489952,(2:7.601401936,(3:18.11880187,(4:6.870951782,((5:16.66084147,(6:5.042228421,7:6.511117391):1.542781935):3.96898536,(8:18.35704016,(9:41.09822322,((10:16.0831782,(11:4.072277228,12:4.072277228):2.836289203):1.165145768,(13:18.30875797,(14:6.390254759,(15:9.622079772,(16:4.555771928,(17:26.44995343,(18:12.62572143,(19:4.98764151,20:19.10298738):1.28001171):1.677449562):2.063022609):2.996112052):2.570347154):5.193230648):4.574871013):2.02597948):1.591244268):2.124303891):0.2020380551):4.101523974):3.846208415):4.287225369);
	TREE * UNTITLED = [&R] (1:23.35900752,(2:9.339548665,(3:15.09459046,(4:6.424688524,((5:14.17815928,(6:3.806311244,7:6.950832241):1.845433279):2.838191664,(8:15.87986384,(9:42.40489963,((10:12.26741588,(11:3.393564356,12:3.393564356):1.638364821):2.119586293,(13:17.18224852,(14:6.476306473,(15:10.0194816,(16:5.308341635,(17:24.74931764,(18:10.94581411,(19:4.410136554,20:17.584961):1.22911488):2.038283488):1.691387529):3.405889206):2.824552282):4.92710936):4.557012448):1.453497554):1.353146421):1.516506118):0.09417665229):3.525748247):4.348942538):4.922980558);
	TREE * UNTITLED = [&R] (1:26.47571053,(2:8.228249292,(3:16.79170605,(4:7.644216868,((5:18.3761893,(6:4.20999503,7:6.951468095):1.878007363):2.398625653,(8:17.89267158,(9:39.35674451,((10:12.53286921,(11:3.61980198,12:3.61980198):1.718944054):2.4138118,(13:18.13978621,(14:13.57360717,(15:7.907786064,(16:3.409172433,(17:24.81296867,(18:11.89951027,(19:5.067085949,20:21.11610765):1.392520673):1.538998247):1.994791722):4.83732155):4.506117431):3.59056917):3.097113202):1.198315916):1.597687215):1.117117274):1.043491065):4.082536744):4.546222518):3.564151729);
	TREE * UNTITLED = [&R] (1:34.4486533,(2:10.39213339,(3:19.05764006,(4:8.301956386,((5:23.21751563,(6:6.967135263,7:5.117562427):1.991737194):3.274983662,(8:19.86117233,(9:42.79981921,((10:15.71148542,(11:3.61980198,12:3.61980198):1.347658028):2.205529314,(13:16.48756916,(14:7.931312232,(15:9.565724642,(16:4.067405007,(17:24.83584083,(18:10.14239738,(19:5.063340316,20:17.51431565):1.452951805):1.506013079):1.282927624):4.440489197):0.8915091693):6.177055148):4.583374476):1.814047953):2.327702128):1.696726782):1.062033295):4.984140583):4.738940334):6.334570854);
	TREE * UNTITLED = [&R] (1:26.31668325,(2:8.914552178,(3:17.22357718,(4:6.709475252,((5:20.19037368,(6:7.89036157,7:4.71962595):1.356746875):3.193362021,(8:19.76096922,(9:42.79294265,((10:12.47887899,(11:3.167326733,12:3.167326733):1.893216774):2.231957948,(13:17.16493194,(14:7.885349004,(15:5.708321838,(16:3.394234065,(17:26.88102604,(18:11.49306739,(19:5.02840155,20:18.19921154):1.592095796):1.559952332):1.561080523):2.246383117):2.493844578):6.31099897):4.283314155):1.856126796):1.487069603):0.9992896326):0.9123112689):4.676278429):3.41475726):4.493887237);
	TREE * UNTITLED = [&R] (1:28.28780139,(2:10.23537293,(3:17.58420064,(4:6.947734368,((5:16.42907373,(6:5.436988754,7:7.086367407):1.386816196):2.504388573,(8:19.45457059,(9:40.2904501,((10:12.55777855,(11:4.072277228,12:4.072277228):2.646743695):2.012367807,(13:15.48737659,(14:5.714215991,(15:9.803259451,(16:5.107300588,(17:27.19631714,(18:9.897699455,(19:5.638891506,20:23.99392224):1.142271408):2.717998302):1.573770786):2.820184447):2.635100833):5.278650252):4.505414767):1.462427066):1.342970842):1.250186567):1.929887048):2.867340389):6.045776469):4.657115305);
	TREE * UNTITLED = [&R] (1:28.89285777,(2:10.94269542,(3:18.57580245,(4:7.111382409,((5:18.81706388,(6:8.820631085,7:6.707892974):2.026409672):3.23446368,(8:21.41580196,(9:38.62673697,((10:15.82440368,(11:3.167326733,12:3.167326733):2.38710255):1.734736052,(13:13.94788974,(14:6.880470322,(15:4.641482603,(16:2.96728227,(17:24.03186341,(18:7.956820227,(19:3.100582133,20:18.76588096):0.1817448713):1.145197149):1.232415342):3.014584319):5.243505387):4.950910559):5.351984652):1.781583964):1.894842007):1.536695662):1.484791476):4.588724009):4.575613035):5.194877438);
	TREE * UNTITLED = [&R] (1:28.52286403,(2:9.677587347,(3:20.04289475,(4:7.525575887,((5:26.89854871,(6:6.295389255,7:9.323756558):2.525714382):3.26623551,(8:22.38715595,(9:38.89279948,((10:13.51274715,(11:3.61980198,12:3.61980198):2.314333886):1.800044745,(13:18.42582555,(14:5.079059281,(15:12.23364958,(16:6.054337372,(17:26.67803573,(18:11.12102203,(19:4.943334795,20:20.99634218):1.6879846):1.575535329):2.020124955):3.325678122):2.63750453):4.222461311):4.031158761):1.884095237):1.826678807):2.491742095):1.284720908):4.821477095):4.304968083):5.21970209);
	TREE * UNTITLED = [&R] (1:25.42530112,(2:7.983516326,(3:17.25814908,(4:6.122207021,((5:18.33643349,(6:2.72606647,7:3.024735452):5.491534463):4.614156215,(8:19.99432593,(9:42.23916155,((10:15.45445729,(11:6.560891089,12:6.560891089):1.049246541):1.477403016,(13:18.05497738,(14:6.756990408,(15:6.402385575,(16:2.922200852,(17:23.66701282,(18:10.22456706,(19:3.09668092,20:19.41613148):1.032516097):1.046411714):1.271089509):3.723101648):6.643527326):5.750644563):3.376523461):1.398991219):1.228459335):0.9279803681):0.5328036328):4.082373878):3.513728516):4.251293103);
	TREE * UNTITLED = [&R] (1:25.26341377,(2:7.180947732,(3:17.14104367,(4:6.469852236,((5:16.86589895,(6:5.375516556,7:6.802431964):2.45315009):2.547576342,(8:17.76641181,(9:40.55842545,((10:11.72496547,(11:3.61980198,12:3.61980198):1.636657453):2.332193354,(13:16.52622366,(14:7.931472419,(15:8.226929453,(16:4.084947142,(17:26.32257776,(18:11.44771973,(19:3.715956755,20:18.18075449):0.956863946):2.517047159):0.5070663607):3.040013717):2.52655502):5.596723712):5.580364819):1.336777393):1.531276063):2.185362974):1.089249145):3.409725306):3.50542758):3.654091204);
	TREE * UNTITLED = [&R] (1:25.44590308,(2:8.478101205,(3:16.2582969,(4:7.372617233,((5:18.34234215,(6:4.219222709,7:8.519315574):1.95033467):2.631865729,(8:17.60946723,(9:38.38560472,((10:12.45037723,(11:3.61980198,12:3.61980198):2.220796985):1.831005719,(13:15.35141739,(14:5.725278,(15:8.78356094,(16:5.847617621,(17:25.52775673,(18:10.78919013,(19:5.074161885,20:18.28476644):1.56115358):2.156091328):2.056566657):2.671261459):3.698875255):4.586705355):4.228082966):1.27904733):1.664218274):1.272403458):0.9348385908):3.436184562):4.985641931):4.153483152);
	TREE * UNTITLED = [&R] (1:30.31500352,(2:10.12139745,(3:19.04420299,(4:8.57200038,((5:15.52721381,(6:4.605775489,7:7.763613545):1.728509864):3.699933427,(8:21.5025762,(9:40.73835982,((10:14.34851078,(11:4.072277228,12:4.072277228):1.078635622):1.79907716,(13:14.95907785,(14:8.282597129,(15:10.66763108,(16:4.088042745,(17:25.01487602,(18:11.77607665,(19:4.362972784,20:19.12434791):1.077601022):1.341133583):1.27318306):3.525082236):1.961515794):6.078681154):4.581284832):2.77882812):1.699842942):2.016164584):0.5587078214):5.040669515):4.831533748):6.186649804);
	TREE * UNTITLED = [&R] (1:33.59125092,(2:9.924763082,(3:19.02933713,(4:7.625096255,((5:16.06758325,(6:6.624048149,7:5.520627359):2.207780046):2.710495462,(8:21.25718668,(9:42.71433736,((10:12.00586695,(11:4.072277228,12:4.072277228):1.223919882):2.423853636,(13:14.95575213,(14:7.812432193,(15:3.39744812,(16:3.574785082,(17:23.11485281,(18:10.56028797,(19:3.109031378,20:15.92639281):0.7428304891):1.074194834):1.275613327):2.807835233):5.244242797):6.609706067):3.95903045):1.594765633):2.15981572):1.773242823):1.570485245):4.210976966):4.773169719):6.434387795);
	TREE * UNTITLED = [&R] (1:28.6812678,(2:11.46324271,(3:17.73985613,(4:7.6903729,((5:13.6469548,(6:2.737038991,7:4.089215772):5.40636259):5.655525739,(8:22.11668776,(9:42.39902981,((10:18.13882083,(11:6.334653465,12:6.334653465):0.7289577312):2.205510237,(13:17.80257519,(14:8.290374532,(15:4.923321477,(16:2.982745402,(17:22.9069236,(18:8.250987871,(19:2.472419017,20:16.95677369):0.7979318445):0.9991346212):0.890382976):3.691389753):6.045841309):5.595670636):5.504931449):1.350206585):1.855715051):0.950394569):0.1327474217):4.181671068):5.864328207):5.272980887);
	TREE * UNTITLED = [&R] (1:31.11740918,(2:9.697498193,(3:19.20874445,(4:8.579193212,((5:22.42383513,(6:5.10508277,7:7.24688734):2.83781942):2.913344466,(8:17.43241009,(9:40.73871536,((10:15.36407685,(11:3.61980198,12:3.61980198):2.368882663):1.690444295,(13:16.45229207,(14:16.23951504,(15:15.37671974,(16:7.88110192,(17:28.47271114,(18:12.54752192,(19:6.923339796,20:19.7360007):1.917616117):2.62292572):3.129546514):2.911576654):2.56113475):2.858151532):2.623685077):2.515125721):1.482589197):1.911622818):0.3884700543):5.231807722):4.593678984):4.435147928);
	TREE * UNTITLED = [&R] (1:24.15280248,(2:8.614930908,(3:15.2840941,(4:5.750469407,((5:13.9600009,(6:3.182009773,7:2.973964242):4.597827012):5.283124679,(8:16.2536252,(9:43.9281255,((10:17.46216684,(11:6.334653465,12:6.334653465):0.745242203):1.874415281,(13:17.87722388,(14:6.526768716,(15:6.106178374,(16:2.945066619,(17:23.99374594,(18:10.53577887,(19:3.108619473,20:16.53845613):1.274582693):0.6697883486):1.195843756):3.915836909):6.419919664):4.440750334):5.023083125):0.9527458971):0.7832077745):1.653822328):0.3865551174):2.553452035):4.908953602):4.639974495);
	TREE * UNTITLED = [&R] (1:33.16513876,(2:10.86144471,(3:17.87272931,(4:8.778218583,((5:16.74701115,(6:5.726006172,7:5.253039329):0.7819025343):2.873821626,(8:18.46277834,(9:39.16403406,((10:10.51228782,(11:3.167326733,12:3.167326733):1.05198047):1.919563141,(13:13.85099716,(14:6.534262631,(15:8.957041839,(16:3.943230258,(17:25.67195722,(18:9.835637896,(19:5.670504832,20:22.65005938):1.428157513):1.499082012):2.085971793):2.998438467):1.491062875):4.207934989):4.693383198):1.402316778):1.384441778):1.47005357):2.845323234):4.631723604):5.942270158):6.017823505);
	TREE * UNTITLED = [&R] (1:30.05003749,(2:9.993864998,(3:20.09410721,(4:7.707186593,((5:22.82176186,(6:5.451052058,7:8.582970754):2.023719457):2.653552752,(8:22.55233737,(9:39.8520883,((10:12.13629586,(11:4.298514851,12:4.298514851):2.074659563):2.264459064,(13:18.31132936,(14:8.505904945,(15:10.41634587,(16:4.020325173,(17:25.63212104,(18:9.117072894,(19:5.056390351,20:17.87679083):1.346714634):2.201330635):1.245268805):2.843983599):2.376051807):5.551720292):6.153101536):1.618843148):1.86106843):1.360297832):1.95735122):4.658913098):4.541900413):3.553010144);
	TREE * UNTITLED = [&R] (1:27.89096898,(2:9.680791295,(3:19.73674879,(4:7.700591066,((5:15.64574942,(6:7.346500469,7:7.089572831):2.095181417):4.384475555,(8:19.10309367,(9:39.11208462,((10:13.88752255,(11:3.61980198,12:3.61980198):2.600724491):1.837276032,(13:16.53786684,(14:5.143381883,(15:11.39819937,(16:6.449915308,(17:26.90835658,(18:8.803038454,(19:4.363236699,20:19.78737728):1.163143482):2.528231511):2.128626337):2.222766355):3.74449285):4.340206799):4.822370838):1.708423593):2.435417766):2.314657447):0.9447923103):4.275655173):4.604045017):4.632857938);
	TREE * UNTITLED = [&R] (1:26.04662845,(2:8.944344815,(3:16.75441107,(4:5.87413028,((5:16.92688212,(6:6.653638115,7:5.09960354):1.850564603):2.692052819,(8:17.82921806,(9:41.56447974,((10:13.05737446,(11:3.61980198,12:3.61980198):1.427435897):2.000701224,(13:19.91468405,(14:14.8517872,(15:12.43795117,(16:7.945761459,(17:29.42896289,(18:12.72880244,(19:6.940091512,20:19.04292592):2.339550949):2.647878724):2.417905324):2.668105161):2.830875915):2.803433855):2.422756093):1.843723571):1.517798022):2.011097138):0.8769815909):3.456871645):3.800166716):4.750851682);
	TREE * UNTITLED = [&R] (1:25.04708388,(2:8.455660191,(3:15.36900252,(4:5.693706674,((5:20.05578016,(6:4.893671248,7:7.528762998):1.532450138):2.543126399,(8:16.67515507,(9:41.55292399,((10:16.0345556,(11:3.61980198,12:3.61980198):2.137513986):2.177712235,(13:15.8584499,(14:7.941113094,(15:8.522179596,(16:4.056497591,(17:25.35750136,(18:8.668379322,(19:5.036942791,20:18.0064546):0.6624345425):2.060659083):1.358398679):2.875234527):2.249387463):5.847671468):5.735702388):1.126912646):1.119638423):1.508468861):1.366033603):2.312920782):4.625790502):4.750282592);
	TREE * UNTITLED = [&R] (1:28.11545939,(2:9.873951933,(3:18.35230038,(4:7.639137375,((5:23.35014423,(6:5.796062092,7:7.203522163):1.950203479):3.148870706,(8:21.31846972,(9:38.98811205,((10:11.52209613,(11:3.61980198,12:3.61980198):1.806377516):2.186135452,(13:8.591495479,(14:10.16912281,(15:8.675828036,(16:3.446041252,(17:26.04983032,(18:9.085151408,(19:4.344743931,20:19.45474589):1.295406422):1.860288563):0.6256894009):1.974388964):2.684317905):0.6457055471):11.17022236):1.715435836):2.046323139):1.857931148):1.529488562):3.590806746):5.562313611):3.929714404);
	TREE * UNTITLED = [&R] (1:25.52133863,(2:8.811885543,(3:16.70726914,(4:5.717998788,((5:15.11817616,(6:5.99602148,7:7.129765592):2.351762856):2.935542217,(8:20.46998331,(9:39.93021531,((10:14.52394113,(11:2.714851485,12:2.714851485):1.981704132):2.118160034,(13:16.27802242,(14:8.052001674,(15:7.631748869,(16:3.73077691,(17:25.6433493,(18:10.25001285,(19:4.00282499,20:16.68320403):1.150175779):2.274216992):0.634564589):3.309872061):2.138108992):6.491452523):4.838473567):2.288716427):1.548746346):1.472024461):0.7926040618):3.790462189):3.573830258):4.305279226);
	TREE * UNTITLED = [&R] (1:24.96629817,(2:8.229142836,(3:16.36181056,(4:7.051969174,((5:19.59279111,(6:4.703499356,7:6.767067254):2.296030158):2.949278865,(8:16.85354009,(9:42.07647365,((10:12.21584801,(11:3.61980198,12:3.61980198):2.300913165):1.944498761,(13:20.35581394,(14:16.25617333,(15:13.61498436,(16:7.938649407,(17:29.71602004,(18:11.06031373,(19:6.212323391,20:23.67805877):1.799930585):3.862221527):2.014776669):3.403089991):3.012899897):2.995068147):2.262460356):1.479319079):1.209787842):1.907811643):0.7204541179):3.179223969):4.973472419):4.297023071);
	TREE * UNTITLED = [&R] (1:30.54023799,(2:10.29636263,(3:20.59646517,(4:8.120604524,((5:16.42760684,(6:6.095621388,7:9.327637169):2.273763575):3.697590074,(8:17.00704535,(9:40.61756026,((10:15.18854025,(11:3.61980198,12:3.61980198):2.292837714):1.647748511,(13:13.73783351,(14:5.842444132,(15:4.866185387,(16:2.301941766,(17:24.46751845,(18:10.56230042,(19:3.748675215,20:20.59166825):1.010863777):1.463672583):1.057400049):2.866540969):5.153731225):4.524588935):5.137614901):1.758385253):1.961812656):2.510834626):0.9729429787):5.832101454):3.886787581):5.205520635);
	TREE * UNTITLED = [&R] (1:28.5456328,(2:10.97910339,(3:19.79228319,(4:7.348245905,((5:16.29087517,(6:5.250787033,7:5.060147524):1.854856826):3.629819379,(8:22.64305449,(9:39.04419793,((10:13.86592287,(11:3.61980198,12:3.61980198):2.561612133):1.988730664,(13:7.904628778,(14:3.718957851,(15:5.524886606,(16:2.023513487,(17:23.61249466,(18:8.307261062,(19:3.76302477,20:16.98809897):1.183855717):0.9702876253):1.057777905):1.546342679):0.7550359101):4.946303991):11.59176647):1.572457695):2.015556042):1.89709022):0.3312689379):5.805765518):3.284109815):4.619550753);
	TREE * UNTITLED = [&R] (1:33.52158772,(2:11.1414846,(3:18.5796985,(4:7.952148657,((5:22.09153488,(6:6.045147215,7:6.582952599):3.123875569):3.477202508,(8:22.03147513,(9:40.37367587,((10:11.86352761,(11:2.941089109,12:2.941089109):2.695956059):2.236880849,(13:18.45586568,(14:4.564391675,(15:5.737844457,(16:2.920506029,(17:24.58087225,(18:10.03464649,(19:3.779131628,20:19.56165609):1.324999422):1.424461931):1.013073661):3.859331201):5.556158553):4.94443714):3.887714885):2.528561449):1.567651616):1.149429268):0.3742295894):5.085900559):4.671041492):5.680546565);
	TREE * UNTITLED = [&R] (1:30.41974031,(2:10.74848096,(3:19.5230739,(4:7.29471081,((5:17.73412375,(6:6.149040981,7:7.527208759):1.915055502):3.310086957,(8:19.71482682,(9:41.02067097,((10:14.14264282,(11:3.167326733,12:3.167326733):2.823064368):1.79226008,(13:8.693809529,(14:5.602294575,(15:3.49127707,(16:2.371656584,(17:22.79175389,(18:7.036669455,(19:2.806378199,20:17.51246426):0.7910373024):1.078004095):0.7995078094):2.234118553):1.756058982):3.677986663):11.92715915):1.559910531):1.62670037):1.743982849):1.504318943):5.305510023):4.028541097):6.202271327);
	TREE * UNTITLED = [&R] (1:26.51551212,((2:8.446989963,3:20.69028462):3.247558218,(4:5.890574065,((5:19.22213788,(6:5.063480568,7:7.328677851):1.709220136):1.590622312,(8:17.31220009,(9:42.42732187,((10:15.4980984,(11:3.61980198,12:3.61980198):1.765991539):2.05694354,(13:21.01282364,(14:12.81674147,(15:7.908623053,(16:3.413614781,(17:26.71200896,(18:9.731463649,(19:4.660073175,20:21.86354711):1.617126079):1.427880143):1.001671986):4.902457447):4.168500993):3.688607744):3.03207158):1.589502125):1.289253063):1.124202655):1.761138479):10.73100946):2.817719159);
	TREE * UNTITLED = [&R] (1:30.19685101,((2:8.610150346,3:20.20720192):2.977549576,(4:5.43538054,((5:17.10667561,(6:6.174400526,7:6.869699254):2.858121274):2.712761361,(8:17.96059061,(9:40.37459636,((10:15.60846876,(11:3.167326733,12:3.167326733):2.482283602):1.750645392,(13:15.40120807,(14:5.857378898,(15:9.787149717,(16:4.591810739,(17:26.73031809,(18:10.51319581,(19:4.972229072,20:20.74219374):1.525298064):1.438741025):1.458324033):2.871556776):2.5842339):5.129213239):4.495051655):1.96804785):1.579599797):1.953490278):0.3737500216):9.909607819):2.57462048);
	TREE * UNTITLED = [&R] (1:31.1493437,((2:11.97524161,3:22.61728791):5.08465903,(4:6.168596094,((5:19.80753632,(6:6.14617848,7:6.692940702):2.830816865):2.405011388,(8:18.40158559,(9:41.80802549,((10:16.57217578,(11:3.393564356,12:3.393564356):3.018795209):1.649431868,(13:15.87024987,(14:7.894097464,(15:9.038215795,(16:4.040334147,(17:25.98853229,(18:12.22158969,(19:4.374223794,20:21.30648779):1.743059596):1.663043936):1.077557441):2.546365262):2.653373326):6.975491731):4.442476799):1.18295657):1.806520672):1.690450453):1.367591782):13.59263603):3.095382742);
	TREE * UNTITLED = [&R] (1:32.70138012,((2:11.52783021,3:23.4796896):4.935558857,(4:7.306888959,((5:19.33227285,(6:5.061735322,7:7.009726426):1.978255992):3.557156642,(8:19.47431996,(9:43.32683173,((10:13.58235346,(11:3.846039604,12:3.846039604):2.224330785):2.021297867,(13:8.64988425,(14:8.944810101,(15:5.818211543,(16:3.469694277,(17:24.70576188,(18:10.28749098,(19:4.408135115,20:17.08865155):1.766762706):1.364183478):1.127185009):1.84109273):2.149519913):1.353543719):11.98433796):2.374427373):1.877044938):1.351068432):0.4707965467):14.25024291):4.030859373);
	TREE * UNTITLED = [&R] (1:29.16579732,((2:7.070324197,3:21.72237881):2.781498113,(4:7.392418951,((5:18.26386121,(6:6.660965055,7:5.415649146):2.313271107):2.67437357,(8:19.12811839,(9:38.75628703,((10:16.29514743,(11:3.393564356,12:3.393564356):2.500532942):1.436386605,(13:17.54509209,(14:6.507122969,(15:3.95724822,(16:2.302337197,(17:24.18847278,(18:8.840627561,(19:4.412967557,20:19.35263344):1.025130106):0.9727343837):1.430308523):2.691486648):4.879028362):5.654368535):4.237277392):1.567518576):1.506098535):1.94074771):1.451027382):10.70800082):1.655068809);
	TREE * UNTITLED = [&R] (1:25.36042857,((2:6.824273863,3:21.19465295):2.607734094,(4:7.211626816,((5:17.79935979,(6:5.136493448,7:8.45748396):1.658157385):2.622535823,(8:17.75486631,(9:42.5192772,((10:12.81425569,(11:3.61980198,12:3.61980198):2.17636956):1.594732266,(13:17.58647858,(14:15.8048112,(15:15.31945667,(16:7.908852175,(17:30.35853692,(18:11.51920108,(19:6.183520233,20:21.83404773):0.9346191729):3.696673392):2.490874472):4.367152307):2.477612291):2.354256609):1.639749686):1.557712372):1.51209963):1.42431766):1.655009109):10.26234446):2.265708251);
	TREE * UNTITLED = [&R] (1:31.1679139,((2:10.83605164,3:23.86616461):4.447339903,(4:7.15518328,((5:22.0812258,(6:5.436668053,7:8.198078714):2.409366871):2.789528836,(8:17.95362729,(9:41.80796871,((10:12.99157447,(11:4.072277228,12:4.072277228):2.621781824):2.251786166,(13:8.52266357,(14:3.421164381,(15:1.737229591,(16:1.167447584,(17:23.20265483,(18:6.96277869,(19:3.119162586,20:19.70680299):0.5220447439):0.9664383487):0.6107831464):1.039155453):2.581063935):5.305164891):12.10911635):1.642371217):1.73272354):1.775895069):0.7229002742):13.49376919):3.515983109);
	TREE * UNTITLED = [&R] (1:31.88934238,((2:10.72939398,3:24.08107183):3.649514496,(4:7.633090761,((5:18.81917028,(6:9.279472911,7:6.695154213):2.551241874):3.716289194,(8:22.53081307,(9:40.15787303,((10:12.18189816,(11:3.167326733,12:3.167326733):1.544066966):3.015125851,(13:14.46220206,(14:7.929918297,(15:7.949794794,(16:3.439996607,(17:25.28637971,(18:10.94526801,(19:5.050111647,20:17.19089681):1.283426522):1.985660929):0.9718474971):3.34676539):1.841069575):6.066515147):5.238782389):2.444563518):1.81103371):1.599863469):1.204002172):12.94460391):4.076418536);
	TREE * UNTITLED = [&R] (1:26.09663009,((2:7.06127208,3:21.75307729):2.753435929,(4:8.294842288,((5:18.14992707,(6:4.196586705,7:6.602320583):1.0930143):3.195467835,(8:16.3538341,(9:38.49705714,((10:12.08987419,(11:3.61980198,12:3.61980198):1.334297354):1.483768568,(13:7.886194007,(14:3.423744939,(15:7.218802083,(16:2.953574564,(17:23.00337706,(18:7.286116841,(19:3.808981479,20:16.05587202):1.070077385):1.354572858):1.17559154):1.965612056):0.5337247081):5.202232109):9.744930663):1.67096017):1.508072084):2.182642966):1.328027408):11.37894269):1.725356564);
	TREE * UNTITLED = [&R] (1:31.48849745,((2:11.17286152,3:22.67713384):2.763253822,(4:6.43321887,((5:24.71052161,(6:5.042896122,7:6.425087857):2.210403388):2.81481806,(8:20.06966676,(9:40.81853204,((10:15.40954892,(11:4.072277228,12:4.072277228):1.910969178):2.226078907,(13:16.31987296,(14:7.083548553,(15:11.87372324,(16:3.974358167,(17:26.85847443,(18:11.89140345,(19:5.673424257,20:20.3004364):1.272546287):1.813579385):1.538925313):3.437337615):1.982440098):5.262745874):5.19675426):1.393317462):2.066245279):1.654853826):0.5885884124):11.52805737):4.589008742);
	TREE * UNTITLED = [&R] (1:28.14802524,((2:7.695371409,3:21.01068339):2.646023363,(4:7.903682729,((5:22.45758408,(6:3.756147032,7:7.12396311):1.646318289):2.406198182,(8:18.57410118,(9:38.38263628,((10:15.82048021,(11:3.61980198,12:3.61980198):1.375994113):2.031322731,(13:8.665734711,(14:9.405024224,(15:8.357988542,(16:3.499485866,(17:25.29882497,(18:8.604824875,(19:3.723766058,20:17.69359561):1.278900331):1.495975287):0.7762274188):2.216849599):2.833858772):0.674272163):11.0106645):1.252608471):1.955429607):1.121189906):1.310312555):10.99004739):1.59304836);
	TREE * UNTITLED = [&R] (1:24.08330283,((2:9.251356415,3:19.6914697):3.714921961,(4:6.629230854,((5:15.51683329,(6:6.437844335,7:3.769389479):1.70287406):2.648128045,(8:17.60521747,(9:39.86426076,((10:10.92719675,(11:3.61980198,12:3.61980198):1.155688968):2.062726228,(13:8.304314156,(14:3.46207382,(15:2.36195391,(16:1.189491571,(17:22.25357996,(18:7.504574945,(19:3.162256776,20:17.57581098):0.4731304673):0.9994294731):0.3629373999):1.602450433):2.461213507):5.276639534):10.67774645):1.770261168):1.35668615):1.55430072):0.2308373803):11.65608907):1.742711809);
	TREE * UNTITLED = [&R] (1:31.46854718,((2:8.975013226,3:20.46835904):3.309762912,(4:5.649561913,((5:13.17674781,(6:2.735262699,7:3.546457375):5.243955769):5.213779927,(8:21.59748368,(9:40.53413016,((10:17.13056164,(11:6.560891089,12:6.560891089):0.3788897731):1.773981768,(13:18.59204819,(14:8.176268707,(15:4.559943254,(16:2.936273103,(17:23.71005655,(18:10.0420462,(19:3.092886437,20:21.87556779):1.238106272):0.8306832012):0.9381865323):3.367103249):6.132066409):4.724314295):5.166722258):1.766334064):0.920465084):1.448847856):0.4597687323):10.46894359):2.908491819);
	TREE * UNTITLED = [&R] (1:24.8870131,((2:7.964101341,3:20.83249989):3.049550831,(4:6.086696099,((5:15.14478181,(6:6.381732686,7:5.133352853):1.757804478):3.217983915,(8:17.13701353,(9:40.05526067,((10:14.90358752,(11:3.61980198,12:3.61980198):2.037556032):1.623375825,(13:17.31257872,(14:6.510697734,(15:10.47680451,(16:3.971413702,(17:27.38199279,(18:13.15092093,(19:4.974598723,20:23.41952784):1.48467842):1.476386627):1.538232538):2.938770299):2.103967411):5.731618193):4.136790501):1.635745115):1.58730034):2.099642109):0.7610055721):10.51762375):1.965862533);
	TREE * UNTITLED = [&R] (1:31.59179755,((2:10.08814811,3:23.94743064):3.994029331,(4:7.11177968,((5:22.2512449,(6:6.873562615,7:8.134514092):2.776381737):3.845413089,(8:18.55941229,(9:43.86276342,((10:13.07352089,(11:3.393564356,12:3.393564356):2.896592646):2.577907422,(13:15.34013907,(14:5.157040343,(15:5.080946984,(16:2.865491178,(17:25.45411426,(18:10.76643409,(19:4.36729517,20:20.19429597):1.339314897):1.695311058):0.5944785771):3.078861442):5.009502049):4.467595357):5.629536191):1.942049008):1.909659793):1.686563303):0.6007195902):12.93440385):3.532045694);
	TREE * UNTITLED = [&R] (1:28.26734462,((2:9.04154012,3:20.91948263):3.10245159,(4:5.852369639,((5:18.6998372,(6:5.076775621,7:5.882369502):2.299672273):2.217686756,(8:19.03296328,(9:39.54432189,((10:15.807448,(11:3.61980198,12:3.61980198):2.214225186):1.935329155,(13:14.85640248,(14:6.480898166,(15:9.027293103,(16:3.951466714,(17:28.71096708,(18:12.00200907,(19:4.982226542,20:20.07314494):2.100160861):2.261011885):0.4946577888):3.226290028):1.769601589):5.201489304):4.934528418):1.719494763):1.436925488):1.638829933):0.8529674188):10.6043603):2.522033921);
	TREE * UNTITLED = [&R] (1:26.30716682,((2:7.066634275,3:21.165281):2.055953969,(4:7.92578412,((5:18.91814412,(6:3.70995435,7:3.790270109):1.615280264):3.18104647,(8:19.27334743,(9:42.37130242,((10:12.24629151,(11:3.559547739,12:3.559547739):1.495279985):1.654882715,(13:17.80599021,(14:7.557729364,(15:10.50899358,(16:3.573042158,(17:24.58459591,(18:11.03283938,(19:4.188703283,20:22.71784971):0.8139178719):1.506942454):1.94158048):2.730311376):2.68964999):5.6923877):4.513862936):1.613107778):1.564147836):2.131834136):0.6399439353):10.56249085):2.657329518);
	TREE * UNTITLED = [&R] (1:25.59355849,((2:8.088136533,3:21.59735313):2.638937744,(4:6.171052642,((5:20.08862512,(6:8.541558109,7:5.27292329):1.610182414):2.123761851,(8:21.00904951,(9:41.75301289,((10:12.63119461,(11:3.674371859,12:3.674371859):1.645515376):1.981127598,(13:17.22596538,(14:6.725749593,(15:4.155714924,(16:1.991729099,(17:23.96816771,(18:7.789563577,(19:3.591789627,20:20.58818451):1.103945193):1.389443244):0.7342937133):2.850636938):5.418619113):5.393279254):4.813410474):1.626086129):1.433784665):1.516931529):2.207405463):10.15106826):2.398410458);
	TREE * UNTITLED = [&R] (1:26.16146474,((2:7.841086199,3:21.2166084):3.501567368,(4:6.420353823,((5:16.35076323,(6:5.628117266,7:6.126513708):2.398854074):3.258532722,(8:17.43930665,(9:40.01178504,((10:13.17563596,(11:3.61980198,12:3.61980198):2.357855912):2.210696918,(13:14.34211851,(14:7.52732177,(15:8.033316845,(16:4.03085,(17:26.39246536,(18:9.805709656,(19:5.044118022,20:19.59301424):1.353373044):1.775818145):1.380123681):3.912246771):1.42811371):6.277069241):4.999482226):1.956139072):1.137108814):1.977759531):0.7165365301):10.74227701):2.201637405);
	TREE * UNTITLED = [&R] (1:31.50398657,((2:9.938101346,3:23.77307798):3.074684433,(4:7.141804687,((5:18.63286606,(6:5.499129939,7:6.427686984):2.781393449):3.1098753,(8:19.54094913,(9:41.64305943,((10:17.74088879,(11:4.072277228,12:4.072277228):2.905820037):1.928451567,(13:18.13175156,(14:5.105236776,(15:11.49783004,(16:5.678318961,(17:28.04072151,(18:12.02434482,(19:5.660329734,20:20.74901075):2.087923913):2.376369129):1.724152803):3.328802738):1.886245146):5.009099322):4.65510417):1.668637809):2.181609735):1.609592787):0.5110853478):11.97028791):4.520833088);
	TREE * UNTITLED = [&R] (1:32.29824045,((2:11.02671413,3:23.48199391):3.980380797,(4:7.022486202,((5:18.32144252,(6:6.658632505,7:7.383506279):3.145423782):3.596846141,(8:17.97124312,(9:39.82261598,((10:13.83621629,(11:3.167326733,12:3.167326733):2.837840193):1.910185697,(13:15.51460124,(14:5.506590252,(15:11.9224219,(16:5.148739593,(17:26.53083986,(18:12.60490826,(19:4.996444472,20:19.30847871):1.633080826):2.057368299):1.761657571):2.981823976):2.188172709):4.829473528):4.847442697):2.056738962):1.750432751):2.543585889):0.1173972503):13.07886724):4.161453742);
	TREE * UNTITLED = [&R] (1:34.2723848,((2:10.32699901,3:24.42012324):2.807028354,(4:7.898035193,((5:18.12975688,(6:5.836829914,7:7.274390093):3.428726605):2.826291488,(8:20.90040952,(9:40.55247172,((10:12.27178869,(11:3.61980198,12:3.61980198):2.938120445):1.773121302,(13:15.19610108,(14:8.664843165,(15:3.468405611,(16:2.693222714,(17:23.76280186,(18:6.327452401,(19:3.148417961,20:16.15960615):0.8538541367):0.9026432181):0.9384626286):2.838242681):5.237988032):6.47315627):5.836321604):1.595123919):2.299472988):1.898072461):0.5620511451):12.54138736):3.233955798);
	TREE * UNTITLED = [&R] (1:34.19642183,((2:11.40020809,3:23.23988855):4.165636784,(4:6.446452625,((5:23.18985257,(6:5.112230535,7:8.39568791):1.934838324):3.362969952,(8:21.3875218,(9:42.724672,((10:12.27777069,(11:3.836967419,12:3.836967419):2.413761315):2.062128711,(13:15.72251005,(14:5.319590853,(15:11.13962316,(16:5.245817652,(17:26.49411478,(18:12.61252432,(19:4.63898171,20:18.17932603):1.12986765):2.62913247):1.45088348):1.915944323):3.891153526):4.70867265):4.992414939):1.664573164):2.114996322):1.522195559):0.7063213488):13.08458149):5.168727401);
	TREE * UNTITLED = [&R] (1:29.58898401,((2:7.149846053,3:20.75498155):2.347610465,(4:7.080643969,((5:17.4188303,(6:4.922463973,7:5.480861216):1.79012758):3.019798409,(8:19.52222822,(9:38.73240536,((10:11.08147301,(11:3.61980198,12:3.61980198):1.927980527):2.109679789,(13:14.50121527,(14:5.792947628,(15:11.8073584,(16:5.193859484,(17:28.12874794,(18:10.21791938,(19:5.711400656,20:17.96406869):1.58208727):2.674464081):1.033869514):3.602880321):2.093061287):4.149039287):5.205267241):1.529143813):1.803633103):1.210075853):0.8500488533):10.05222809):3.348785203);
	TREE * UNTITLED = [&R] (1:27.90140847,((2:8.44281618,3:20.03383881):3.030142271,(4:6.250773142,((5:15.62623419,(6:4.735470541,7:7.949022611):2.899929565):2.273926784,(8:20.41505351,(9:39.73009879,((10:11.54764598,(11:3.167326733,12:3.167326733):2.770004799):1.691154651,(13:13.77671377,(14:7.611635822,(15:8.327357578,(16:3.421260342,(17:25.55613472,(18:10.56509648,(19:4.360249868,20:21.28662053):1.922504679):1.276218315):1.183248401):2.661542241):2.173736546):5.894451092):5.368711713):1.618188132):1.113037564):1.7693855):0.3636703064):10.5712134):1.885416631);
	TREE * UNTITLED = [&R] (1:30.93948987,((2:11.18904557,3:23.15490818):4.530088452,(4:7.390530304,((5:17.91157573,(6:4.595358576,7:6.361850934):1.561628213):4.073233527,(8:21.32178749,(9:38.74922026,((10:12.51323925,(11:4.072277228,12:4.072277228):1.529851562):1.517468161,(13:15.92709392,(14:7.087847504,(15:10.34311967,(16:3.994043059,(17:26.37432069,(18:12.17163538,(19:4.986027227,20:17.92209065):1.037451754):1.82844159):1.462380671):3.382279806):2.272737283):5.193580064):4.205292298):2.331357947):2.256623401):2.028895093):0.06755371657):13.88096953):3.088604786);
	TREE * UNTITLED = [&R] (1:36.06367866,((2:10.1620266,3:23.27902068):5.138789591,(4:7.499604745,((5:22.38655979,(6:3.173286378,7:3.970242148):5.485776106):5.572508988,(8:21.30721898,(9:45.09363974,((10:15.00692502,(11:6.787128713,12:6.787128713):0.7136444621):1.652711805,(13:17.81571601,(14:7.111080682,(15:11.70623559,(16:5.77974491,(17:28.2402049,(18:11.19137049,(19:4.977387818,20:18.62639772):1.753561612):2.31032651):1.202566585):3.177345962):3.327994964):4.327406774):5.216415959):1.387292192):1.694662524):1.910142604):0.2099158149):14.06231216):4.961024886);
	TREE * UNTITLED = [&R] (1:30.9543838,((2:10.53397205,3:23.49762814):4.313929121,(4:7.287266916,((5:19.45723593,(6:5.100388844,7:8.477506402):4.036746182):2.162921216,(8:19.60035409,(9:43.68571079,((10:15.49183795,(11:3.846039604,12:3.846039604):2.050790555):1.737399492,(13:16.9402299,(14:7.894866375,(15:8.443893389,(16:3.421924019,(17:25.28167126,(18:9.260931654,(19:4.683967228,20:18.4688752):1.293553164):1.698382644):1.221058671):4.49205231):0.6274559901):6.938460864):4.056724119):2.118529946):2.772330706):1.546693171):0.177906679):13.56186711):4.007658596);
	TREE * UNTITLED = [&R] (1:32.33518974,((2:10.47928211,3:23.61289771):3.866590897,(4:8.384782095,((5:15.10011882,(6:5.733885484,7:5.752950522):1.850230125):4.70259039,(8:21.97315042,(9:40.35548679,((10:12.54756641,(11:3.167326733,12:3.167326733):2.666472355):2.034737599,(13:16.90101235,(14:15.67990493,(15:14.96334484,(16:7.968381722,(17:31.02386472,(18:15.5361159,(19:6.230382671,20:23.89597844):2.73928517):3.403048042):1.036348391):4.118890941):2.1391452):2.218868132):3.209433113):2.399663077):1.60206883):1.568557876):0.3191465036):13.72151564):3.499471309);
	TREE * UNTITLED = [&R] (1:26.17762802,((2:7.416458522,3:21.90552891):3.201273329,(4:6.543616027,((5:16.9186279,(6:6.639349316,7:6.076668911):1.563157299):3.271840312,(8:18.98312957,(9:39.5193506,((10:13.36036131,(11:3.61980198,12:3.61980198):2.745539013):2.116088775,(13:20.18556751,(14:16.6278538,(15:14.19629817,(16:8.293923144,(17:30.36316081,(18:14.22148614,(19:5.881606699,20:23.50323343):2.526073491):3.298915293):1.34662896):2.922670516):3.208343081):2.447521796):3.680435887):0.9968306261):1.827148724):1.46743169):1.704762722):10.62919871):1.958311741);
	TREE * UNTITLED = [&R] (1:26.3173684,((2:7.554043924,3:21.52705944):2.85138935,(4:7.399715154,((5:22.23389719,(6:4.666993496,7:5.22509073):2.889742521):3.198452881,(8:19.67585148,(9:40.45336653,((10:13.63018232,(11:3.149749373,12:3.149749373):1.648981657):1.659140932,(13:7.856973965,(14:3.582919923,(15:4.112673106,(16:1.834194048,(17:22.31049841,(18:8.878159904,(19:2.39208513,20:17.48401178):0.5602136594):0.6815983762):1.047898886):1.343509049):1.19656688):5.440698715):10.76008876):2.359791245):2.05790139):2.274266046):0.05142036751):11.17719778):2.42478236);
	TREE * UNTITLED = [&R] (1:31.35892277,((2:9.530570557,3:24.17935681):3.66060712,(4:8.146654926,((5:21.41179469,(6:5.273659131,7:5.300895886):2.479194181):3.690514692,(8:22.06922375,(9:44.5323395,((10:13.69319247,(11:3.846039604,12:3.846039604):2.935729352):2.464016945,(13:15.39129224,(14:8.185876672,(15:9.58426513,(16:4.762659945,(17:24.39964263,(18:11.34586653,(19:3.745210674,20:16.40569298):1.525682434):1.480923603):0.9266411008):4.23663441):2.296299028):5.612715991):6.766058331):2.169371686):1.408738867):1.708305771):0.1329218662):13.17483984):3.954827384);
	TREE * UNTITLED = [&R] (1:32.89963967,((2:9.621345259,3:23.97438167):3.850423992,(4:7.906813577,((5:18.07548427,(6:5.061121862,7:7.127612614):2.520241973):3.467569994,(8:21.95242812,(9:39.87953971,((10:14.34386842,(11:3.846039604,12:3.846039604):2.000128686):2.205522366,(13:15.50278995,(14:7.848933711,(15:9.620129422,(16:6.130964766,(17:25.02690076,(18:11.55239271,(19:3.096326376,20:18.29289872):1.545936508):1.459834681):0.6519158468):3.269343946):3.746918794):6.698441882):4.42876541):1.673099876):2.855740636):1.57062699):0.5001348681):13.17351264):4.411973547);
	TREE * UNTITLED = [&R] (1:32.70859403,((2:11.02548739,3:22.98081387):4.144133773,(4:7.477655106,((5:21.26353202,(6:5.682467259,7:7.775061794):2.30715894):2.964543825,(8:17.18081254,(9:40.42090058,((10:11.7653459,(11:3.167326733,12:3.167326733):2.309647711):2.488603502,(13:15.99935817,(14:5.800531666,(15:4.533878266,(16:2.276479572,(17:24.71693476,(18:11.53904244,(19:4.396110934,20:16.89288568):1.285220303):1.517097697):1.026542059):2.498294785):5.247439395):5.568623454):4.155849937):1.579146586):0.940856085):2.020189931):0.92224426):13.69693283):3.299815035);
	TREE * UNTITLED = [&R] (1:31.22124289,((2:8.027927027,3:21.53553624):3.064562329,(4:6.229112068,((5:19.93187182,(6:5.029648752,7:4.620995381):2.691143005):2.220389186,(8:17.81442059,(9:38.8449906,((10:11.79031935,(11:3.774968711,12:3.774968711):1.470083164):2.044247494,(13:7.819849067,(14:9.681240106,(15:9.871594002,(16:3.46757927,(17:24.97420992,(18:10.68619683,(19:3.712433426,20:18.70754463):1.462942018):0.8149772139):1.59593125):2.462327078):2.458754919):0.4378753009):11.09109621):1.849264865):2.113135616):1.784538472):0.754478785):10.80938146):1.904267157);
	TREE * UNTITLED = [&R] (1:36.68496728,((2:9.735328417,3:24.22046587):3.667116984,(4:9.041254559,((5:20.9856239,(6:5.714946092,7:7.701627726):3.447313767):2.721010693,(8:18.54188569,(9:40.98861725,((10:13.23460796,(11:3.167326733,12:3.167326733):2.135104893):1.676830937,(13:16.70166007,(14:5.510053934,(15:11.91524679,(16:6.564174035,(17:26.01943086,(18:8.203658522,(19:4.388551265,20:17.51799641):0.8315193323):2.048521326):2.345054998):3.238876672):2.976584558):4.220417846):4.550261955):2.425235475):2.093183201):1.684854288):0.9735319015):13.73151543):4.366826647);
	TREE * UNTITLED = [&R] (1:31.97710065,((2:10.76316229,3:24.0130312):3.853616147,(4:7.396318521,((5:17.96755944,(6:7.855575813,7:5.473340919):1.582788361):3.78809287,(8:22.96809011,(9:42.1902052,((10:13.63008601,(11:4.072277228,12:4.072277228):2.296615643):1.877240959,(13:19.70450309,(14:7.870320792,(15:4.059674555,(16:1.748060168,(17:22.60400606,(18:8.547025575,(19:3.781265186,20:19.76204951):1.032344577):0.8505691655):0.8838195411):2.58766909):5.60720767):6.802974273):4.651581624):1.715815244):2.194389237):1.86423516):0.7666080974):13.07946578):3.472609084);
	TREE * UNTITLED = [&R] (1:25.59779426,((2:7.414690243,3:21.24729813):3.01922433,(4:6.986891601,((5:21.47972203,(6:5.683911687,7:8.048258975):2.752563256):2.323441267,(8:18.19364394,(9:43.71246926,((10:12.18898918,(11:3.167326733,12:3.167326733):2.349480205):2.280296329,(13:7.595763246,(14:8.530611271,(15:3.435749616,(16:3.617235634,(17:22.42693186,(18:6.944989656,(19:2.490840436,20:19.19459488):0.7048261744):1.184968726):1.240188135):2.873528628):2.061768921):3.105801179):11.32890208):1.38110471):1.539791047):1.582295618):1.182371867):10.78385596):1.988403667);
	TREE * UNTITLED = [&R] (1:34.84109331,((2:9.763470595,3:24.1583744):3.458352097,(4:8.191230825,((5:25.02015442,(6:5.024879487,7:6.444879659):1.906526638):3.143740913,(8:19.97835534,(9:42.80179907,((10:14.76340869,(11:4.072277228,12:4.072277228):2.398077049):2.460499801,(13:18.07188212,(14:16.40131815,(15:15.02902594,(16:7.888082993,(17:30.34208955,(18:13.10404147,(19:6.200925467,20:20.6846121):2.420863096):2.773691697):2.215065498):3.216707597):2.918205184):3.383200078):2.731542675):1.531842897):1.172703444):1.847010935):1.01289979):13.12141536):4.144235397);
	TREE * UNTITLED = [&R] (1:30.4258314,((2:9.594931423,3:20.05536511):4.014572227,(4:6.378226854,((5:21.34706763,(6:4.272384039,7:4.286204868):1.661059419):2.242634576,(8:16.64289753,(9:38.64262077,((10:12.36234353,(11:3.167326733,12:3.167326733):2.07060216):1.219817856,(13:8.351088114,(14:8.68347493,(15:3.471640979,(16:1.738669392,(17:23.53020133,(18:9.611424328,(19:3.099643638,20:18.06238424):1.260067989):0.859730954):0.596825441):1.828884632):3.389618036):1.759470661):10.57630688):1.233649457):1.345874275):1.68772876):1.090670599):12.25426749):2.657268924);
	TREE * UNTITLED = [&R] (1:34.14324067,((2:10.42451684,3:24.129269):4.840964789,(4:7.724368291,((5:20.0301166,(6:6.782683777,7:5.200429346):2.342134926):3.783259443,(8:20.23926665,(9:38.94724842,((10:15.27774868,(11:3.488986233,12:3.488986233):2.377877824):1.475328704,(13:7.791353356,(14:3.220560439,(15:5.421501908,(16:2.889940735,(17:23.19773663,(18:8.895602911,(19:2.194170661,20:18.76598722):0.5108035182):1.383213073):0.6491740455):1.021067015):2.249015589):5.020179563):11.22679638):1.678317271):2.248193697):2.698642809):0.3951846354):14.60770261):4.279219999);
	TREE * UNTITLED = [&R] (1:34.57785763,((2:11.49050632,3:23.05694343):3.508426953,(4:7.515220737,((5:26.00751779,(6:5.006619065,7:4.389551109):1.676385483):2.744868369,(8:17.70771791,(9:40.3694273,((10:11.9064062,(11:3.846039604,12:3.846039604):1.631420125):1.866366775,(13:14.48676828,(14:7.498100907,(15:8.725105996,(16:3.9669254,(17:25.85633605,(18:10.61702705,(19:4.985862605,20:19.40767765):1.620693727):1.375308344):1.694509626):2.21644278):2.454896135):5.58510628):4.657522401):1.774176662):1.618466818):1.551033831):0.978385636):13.29948093):4.459741993);
	TREE * UNTITLED = [&R] (1:37.67677353,((2:11.90788647,3:23.24512838):5.407089717,(4:6.581201221,((5:17.46758202,(6:5.498567554,7:8.294109642):1.444525281):2.719241775,(8:17.49833187,(9:38.51822005,((10:11.89771033,(11:4.072277228,12:4.072277228):1.153837158):2.165930632,(13:18.39957233,(14:7.131869404,(15:9.111081489,(16:5.008448963,(17:25.26914054,(18:10.20485204,(19:4.120751434,20:20.22109381):0.8929960857):1.849201924):1.712536278):3.056982803):3.169456693):5.979341317):3.989973512):1.797104126):1.375204029):2.078341207):1.65557408):14.35394964):4.733175761);
	TREE * UNTITLED = [&R] (1:29.81953167,((2:8.750112513,3:20.24123743):3.586242678,(4:6.030074154,((5:18.60655652,(6:3.925626609,7:8.060686189):1.957217229):2.545012486,(8:20.43458592,(9:41.96645006,((10:11.36091677,(11:3.472514071,12:3.472514071):2.098108899):1.664370309,(13:18.87335268,(14:14.49847539,(15:11.28855071,(16:7.752289138,(17:28.67875528,(18:13.73738062,(19:5.925178573,20:23.37451015):2.380625005):2.93374772):2.155279607):3.129357603):3.21614182):2.336915279):2.639901859):1.626421869):1.629940953):1.366621782):0.5166327085):11.45286952):2.620603074);
	TREE * UNTITLED = [&R] (1:31.83004562,((2:11.2114384,3:23.1097883):4.206263469,(4:6.852904923,((5:18.85091864,(6:5.013696269,7:6.260228652):1.226266244):3.498218179,(8:19.88374401,(9:39.63539424,((10:14.01984186,(11:4.072277228,12:4.072277228):1.499666506):2.317556562,(13:15.32382286,(14:5.735088235,(15:11.01996914,(16:5.104799495,(17:27.07814738,(18:10.23236225,(19:5.613433363,20:19.97591274):1.069810527):1.988663021):2.14089488):2.443404843):2.815540791):4.537326588):4.575622907):2.048608985):1.739323696):1.562137452):0.8609235397):13.2155578):5.04910362);
	TREE * UNTITLED = [&R] (1:30.3947933,((2:10.28058311,3:24.03169407):2.752129694,(4:7.391610718,((5:16.5890249,(6:5.473884967,7:8.263387069):2.051210796):3.105457953,(8:20.20019925,(9:43.47723781,((10:15.58698068,(11:4.072277228,12:4.072277228):1.893002785):2.231822275,(13:18.58531641,(14:7.80523129,(15:8.870270386,(16:5.396031563,(17:25.2074674,(18:7.692148542,(19:3.723147824,20:17.96089395):0.6789593807):1.712056624):1.399390786):2.449357169):4.206139291):7.316397867):3.68464172):1.913602627):2.54418084):1.147792447):1.004179565):11.97696599):3.35624835);
	TREE * UNTITLED = [&R] (1:27.041325,((2:9.697281778,3:19.73631008):4.09891437,(4:5.900272707,((5:17.45756353,(6:4.841770527,7:5.541944832):2.400239339):1.998489194,(8:15.37356929,(9:39.81845251,((10:15.46153264,(11:2.63433584,12:2.63433584):2.018860039):1.654962707,(13:15.96896915,(14:14.78112075,(15:11.93272007,(16:7.202382776,(17:29.8447617,(18:13.343896,(19:5.706321256,20:20.14182108):2.188617845):2.340030599):2.518316753):2.963292449):2.232534335):2.288428851):2.827475177):1.480731484):1.392155055):1.348731168):1.168652178):12.13679598):2.381489077);
	TREE * UNTITLED = [&R] (1:35.18761999,((2:9.86568892,3:23.93284508):5.967806535,(4:8.514818551,((5:16.8239678,(6:5.423756956,7:8.178869926):3.295179761):3.346602397,(8:18.51902187,(9:41.73403035,((10:12.9353999,(11:3.393564356,12:3.393564356):1.96565645):3.105253681,(13:18.51654043,(14:8.288643987,(15:8.967433367,(16:3.434915003,(17:25.49940364,(18:11.54604723,(19:4.371671793,20:18.54374408):1.307905027):2.027618033):0.9836296666):3.219633585):1.720472018):6.524876942):5.685646155):1.63092427):1.438152584):2.408031567):0.2733903574):15.68567835):3.086716514);
	TREE * UNTITLED = [&R] (1:31.41542038,((2:11.25222898,3:23.02759833):4.950608305,(4:7.736840516,((5:21.75908594,(6:4.954474048,7:6.277527641):2.250837563):3.312623682,(8:16.95378525,(9:40.35736932,((10:15.73162267,(11:3.167326733,12:3.167326733):1.644655628):1.95711612,(13:17.36160245,(14:8.301853601,(15:8.282525966,(16:4.786728622,(17:24.20497866,(18:10.1258436,(19:3.093082474,20:18.32869226):0.8930377528):1.014447778):1.833977737):3.353926188):2.766943248):5.668782801):4.92516647):1.841625667):2.095571432):1.998432857):0.6592458157):14.61423238):3.657411318);
	TREE * UNTITLED = [&R] (1:26.59829341,((2:7.34978065,3:21.46136169):2.856973427,(4:8.029783785,((5:14.73248871,(6:5.879606121,7:6.980224326):2.000103872):4.149989242,(8:16.81114035,(9:39.35155018,((10:11.34803546,(11:2.714851485,12:2.714851485):2.014641727):2.156543921,(13:17.36300891,(14:5.850947373,(15:10.26068376,(16:5.255728916,(17:25.62182535,(18:10.02112886,(19:4.363676681,20:19.04374673):1.917673156):1.626881161):1.328160763):2.745882404):3.107958917):4.605669824):4.451754904):1.586633041):1.842964467):1.73404781):1.12969322):11.13895944):2.530130638);
END;
