# Supplementary material for: Rates of morphological evolution in Captorhinidae: an adaptive radiation of Permian herbivores
Source: PeerJ. 2017 Apr 13;5:e3200. doi: 10.7717/peerj.3200 (PMC5392250; doi:10.7717/peerj.3200)
Supplement: Data S3 [file peerj-05-3200-s003.tre]

#NEXUS
[written Thu Nov 19 15:30:25 GMT 2015 by Mesquite  version 2.75 (build 564) at Neil-TOSH/10.31.41.194]

BEGIN TAXA;
	TITLE Taxa;
	DIMENSIONS NTAX=20;
	TAXLABELS
		Thuringothyris Concordia Romeria_prima Romeria_texana Protocaptorhinus Rhiodenticulatus Saurorictus Captorhinus_laticeps Captorhinus_aguti Captorhinus_magnus Labidosaurus Labidosaurikos Moradisaurus Rothianiscus Captorhinikos_valensis Gansurhinus Captorhinikos_chozensis Reiszorhinus Opisthodontosaurus MBCN 15730 
	;

END;


BEGIN CHARACTERS;
	TITLE  Character_Matrix;
	DIMENSIONS  NCHAR=75;
	FORMAT DATATYPE = STANDARD GAP = - MISSING = ? SYMBOLS = "  0 1 2 3";
	MATRIX
	Thuringothyris           0000010100001001100001000011000010000000000101000000000??000????0011??01011
	Concordia                0100110000001101100010??0011000001000?000001000?000000?000000???0??????????
	Opisthodontosaurus       ??01130003001?????01110?01110???????0?0200010010??1????01000110101?1??121??
	Rhiodenticulatus         1101010000001101100010100011???01101?111000101000?1?0001000001???1?01?020??
	Reiszorhinus             111101000000100100001000001100000101??????????????1000?10010?11?0??????????
	Romeria_prima            1111010000001000000111010000?00001001?0??0?101000010?0?100000???0?0?0?1?0??
	Romeria_texana           111101000000??00100111010011?0000100100?00010?0?0?10?00100000???0??????????
	Protocaptorhinus         11110100000011000000110?000101001101???1?0010?0??01000??00000???110??1020??
	Saurorictus              ?111110000001?000000001000000???110????????1???????0???100?????????????????
	Captorhinus_laticeps     111111000100110000001010011101001102110200111110001000011001010021000002000
	Captorhinus_aguti        111111101201110000001010011101001102110200111110001000011001010021000002000
	Captorhinus_magnus       1111110002001?00000110100111010???0????????????00??????1100101??2100??120??
	Captorhinikos_chozensis  1111111111011?0000?1?????1?10?????????01001??1????1??1?201011???11?000110?0
	Labidosaurus             111111010100101011101010011111011102110100112110011111011111111111000012001
	Captorhinikos_valensis   ???1?1202302????????????????1???????????000????????????21????????20????????
	Labidosaurikos           11111221331210101110101011011111111211111111211101111102?11110111??????????
	Moradisaurus             1?11022033021?01??1??????2?11?1???1111111?12211111?1101211111011120???1?00?
	Rothianiscus             1?1103112312??1????0????12?11?1????1111?1212?11????????2?111????1200??0?0??
	Gansurhinus              1??1?3212300??????????????????????????????????1???????1??????????200???2???
	MBCN_15730               ?????31?13?2???????0??????????????????1????????????????????????????????????

;

END;
BEGIN ASSUMPTIONS;
	OPTIONS DEFTYPE = unord PolyTcount = MINSTEPS;
	TYPESET * UNTITLED   =  unord:  1 -  75;

END;
